# Supplementary material for: All-trans retinoic acid changes muscle fiber type via increasing GADD34 dependent on MAPK signal
Source: Life Sci Alliance. 2022 Mar 22;5(7):e202101345. doi: 10.26508/lsa.202101345 (PMC8960774; doi:10.26508/lsa.202101345)
Supplement: Supplementary file 10 [file LSA-2021-01345_TableS1.xlsx]

## Sheet: Sheet1
Table S1. Primer sequences for quantitative PCR.
Target gene (mouse)	Forward sequence (5’ to 3’)	Reverse sequence (5’ to 3’)
ATF4	GAGCTTCCTGAACAGCGAAGTG	TGGCCACCTCCAGATAGTCATC
CHOP	GAACCTGAGGAGAGAGTGTTCC	CAAGGTGAAAGGCAGGGACTC
GADD34	CTTTTGGCAACCAGAACCG	CAGAGCCGCAGCTTCTATCT
Six1	CTTTAAGGAGAAGTCTCGGG	TTCCAGAGGAGAGAGTTGAT
Six2	CACCTCCACAAGAATGAAAGCG	CTCCGCCTCGATGTAGTGC
Pax3	CCGGGGCAGAATTACCCAC	GCCGTTGATAAATACTCCTCCG
Sox6	AATGCACAACAAACCTCACTCT	AGGTAGACGTATTTCGGAAGGA
TLE1	CCAGTACCTCTCACGCCTCA	GCCCACTCAGAGCACTAGAC
TLE2	GATGTCCTACGGACTCAACATTG	CAGATCGCACTGAGGCGTTT
TLE3	GAGACTGAACACAATCCTAGCC	GGAGTCCACGTACCCCGAT
TLE4	CTGGACAGGTGGTTTGGACAA	GAGGTGAAGTCATGTTGCTGC
TLE5	CCTCAGCAGCTCAAGTTCACC	CTTCAGGCTGTGATACTGCG
TLE6	ATCCAGTCGGTATTTGTCCATCG	AGGTCTGGGGTTCTACTGAAG
Pax7	AGCCGAGTGCTCAGAATCAA	TCCTCTCGAAGGCCTTCTCC
Myf5	TGCCAGTTCTCCCCTTCTGA	AGGCTGCTACTCTTGGCTCA
MyoD	TCCTCATAGCACAGGGGTGA	GCAAGCTGTGGGGAAAAGTG
Myogenin	CAGCCCAGCGAGGGAATTTA	AGAAGCTGGTGAGTTTGCCC
MuRF1	GAGGGCCATTGACTTTGGGA	TTTACCCTCTGTGGTCACGC
Atrogin1	TCCAGACCCTCTACACATCCTT	CCTCTGCATGATGTTCAGTTGT
MYH7	GCATTCTCCTGCTGTTTCCTTAC	TGAGCCTTGGATTCTCAAACG
MYH2	CAGCTGCACCTTCTCGTTTG	TATTCTGGGCCTCGATTCGC
MYH1	GTTCCTCCTTCCAGACCGTG	GGGGATGATGCACCGTACAA
MYH4	CTTTGCTTACGTCAGTCAAGGT	AGCGCCTGTGAGCTTGTAAA
RARb	CTGCTCAATCCATCGAGACAC	CTTGTCCTGGCAAACGAAGC
ribosomal 18S	ACGGAAGGGCACCACCAGGA	CACCACCACCCACGGAATCG
