# Supplementary material for: All-trans retinoic acid changes muscle fiber type via increasing GADD34 dependent on MAPK signal
Source: Life Sci Alliance. 2022 Mar 22;5(7):e202101345. doi: 10.26508/lsa.202101345 (PMC8960774; doi:10.26508/lsa.202101345)
Supplement: Supplementary file 11 [file LSA-2021-01345_TableS2.xlsx]

## Sheet: Sheet1
Table S2. Primer sequences for reporter plasmid.
Name	sequence (5’ to 3’)
pGADD34-0.16k –F	CTCTATCGATAGAGGGGCGTGGTC
pGADD34-0.16k –R	GACCACGCCCCTCTATCGATAGAG
pGADD34-0.13k –F	CATTTCTCTATCGATAGTGACGTTGCAAAAGCTG
pGADD34-0.13k –R	CAGCTTTTGCAACGTCACTATCGATAGAGAAATG
pGADD34-0.16k-Mut-MEF3-1 (Mut-M1) –F	ATCGATAGAGGGACGTGGTCTCGCTCGGAAACT
pGADD34-0.16k-Mut-MEF3-1 (Mut-M1) –R	AGTTTCCGAGCGAGACCACGTCCCTCTATCGAT
pGADD34-0.16k-Mut-MEF3-2 (Mut-M2) –F	GATAGAGGGGCGAGGTCACGTTCGGAAACTCCG
pGADD34-0.16k-Mut-MEF3-2 (Mut-M2) –R	CGGAGTTTCCGAACGTGACCTCGCCCCTCTATC
pGADD34-0.16k-Mut-MEF3-3 (Mut-M3) –F	GGGCGTGGTCACACTCGGAATCTCCGCCGTGAC
pGADD34-0.16k-Mut-MEF3-3 (Mut-M3) –R	GTCACGGCGGAGATTCCGAGTGTGACCACGCCC
pGADD34-0.05k-Mut-1 –F	CTTCGTGACGTCAGCTTGCCGGGCGCGGTAGG
pGADD34-0.05k-Mut-1 –R	CCTACCGCGCCCGGCAAGCTGACGTCACGAAG
pGADD34-0.05k-Mut-2 –F	CACGCCGGGCGCGGTATTCTATAAAAGCTTGGC
pGADD34-0.05k-Mut-2 –R	GCCAAGCTTTTATAGAATACCGCGCCCGGCGTG
GADD34-3’UTR –F	GGTCTAGACCAACTGGTTTGCCTATAATTTATTAAC
GADD34-3’UTR –R	GACTAGTCAAAAGGCTTTATTCCTTATATAAAC
GADD34-3’UTR-Mut-ARE-1 (Mut-A1) –F	CCAACTGGTTTGCCTATAGGTTATTAACTATTTATTTT
GADD34-3’UTR-Mut-ARE-1 (Mut-A1) –R	AAAATAAATAGTTAATAACCTATAGGCAAACCAGTTGG
GADD34-3’UTR-Mut-ARE-2 (Mut-A2) –F	GCCTATAATTTATTAACTGGTTATTTTTTCTAAGTGTG
GADD34-3’UTR-Mut-ARE-2 (Mut-A2) –R	CACACTTAGAAAAAATAACCAGTTAATAAATTATAGGC
