# Supplementary material for: All-trans retinoic acid changes muscle fiber type via increasing GADD34 dependent on MAPK signal
Source: Life Sci Alliance. 2022 Mar 22;5(7):e202101345. doi: 10.26508/lsa.202101345 (PMC8960774; doi:10.26508/lsa.202101345)
Supplement: Supplementary file 12 [file LSA-2021-01345_TableS3.xlsx]

## Sheet: Sheet1
Table S3. Oligonucleotide sequences for EMSA.
Name	Forward sequence (5’ to 3’)	Reverse sequence (5’ to 3’)
GADD34-MEF3	GGAGGGGCGTGGTCACGCTCGGAAACT	AGTTTCCGAGCGTGACCACGCCCCTCC
GADD34-Mut-M2	GGAGGGGCGAATCTGACTTCGGAAACT	AGTTTCCGAAGTCAGATTCGCCCCTCC
GADD34-MEF3-1 (MA)	GTTGGAGGGGCGTGGTCACTCCGCCGT	ACGGCGGAGTGACCACGCCCCTCCAAC
GADD34-MEF3-2 (MB)	GTTGGAGGGTGGTCACGCCTCCGCCGT	ACGGCGGAGGCGTGACCACCCTCCAAC
GADD34-MEF3-3 (MC)	GTTGGAGGGGCTCGGAAACTCCGCCGT	ACGGCGGAGTTTCCGAGCCCCTCCAAC
