# Supplementary material for: All-trans retinoic acid changes muscle fiber type via increasing GADD34 dependent on MAPK signal
Source: Life Sci Alliance. 2022 Mar 22;5(7):e202101345. doi: 10.26508/lsa.202101345 (PMC8960774; doi:10.26508/lsa.202101345)
Supplement: Supplementary file 13 [file LSA-2021-01345_TableS4.xlsx]

## Sheet: Sheet1
Table S4. Primer sequences for ChIP assay.
Name	sequence (5’ to 3’)
Mouse pGADD34 MEF3 No.1 –F	TAACAGGGCTAATAAAAATCCATTGC
Mouse pGADD34 MEF3 No.1 –R	CGAAACAGGATTTTTCTGAGTATCCG
Mouse pGADD34 MEF3 No.2 –F	AAAGTCACTCTTGCTTGGAG
Mouse pGADD34 MEF3 No.2 –R	TCTTTATTTGAGAGGCTGGG
Mouse pGADD34 MEF3 No.3 –F	ATGGCACGGTACGTGACTGCC
Mouse pGADD34 MEF3 No.3 –R	AACTTCTCGCGGAGACTCCGC
Mouse pGADD34 MEF3 No.4 –F	TCTCTCGATTGAGCCTAGGGCAC
Mouse pGADD34 MEF3 No.4 –R	CTCAGAGCTGACTCAATCTGCGC
